# Supplementary material for: Dried fruit intake and lower risk of type 2 diabetes: a two-sample mendelian randomization study
Source: Nutr Metab (Lond). 2024 Jul 10;21:46. doi: 10.1186/s12986-024-00813-z (PMC11234600; doi:10.1186/s12986-024-00813-z)
Supplement: Supplementary file 1 — Supplementary Material 1 [file 12986_2024_813_MOESM1_ESM.xlsx]

## Sheet: Sheet1
Table S1:Sources of the GWAS summary statistics for the confounders
Confounders	Sources
Fasting glucose	https://magicinvestigators.org/
Fasting insulin	https://magicinvestigators.org/
Body mass index	https://gwas.mrcieu.ac.uk/datasets/ukb-b-19953/
