# Supplementary material for: Dried fruit intake and lower risk of type 2 diabetes: a two-sample mendelian randomization study
Source: Nutr Metab (Lond). 2024 Jul 10;21:46. doi: 10.1186/s12986-024-00813-z (PMC11234600; doi:10.1186/s12986-024-00813-z)
Supplement: Supplementary file 2 — Supplementary Material 2 [file 12986_2024_813_MOESM2_ESM.xlsx]

## Sheet: exposure
Table S2 Details of the 36 IVs.
Chr	Position	SNP	Effect Allele	Other Allele	EAF	Beta	SE	P-value
4	2862190	rs10026792	A	G	0.290404	0.0108465	0.0018423	3.89996e-09
14	77433198	rs10129747	G	A	0.530254	0.00935902	0.00168126	2.59998e-08
10	22058137	rs10740991	C	G	0.717606	0.016739	0.00185722	1.99986e-19
11	66292908	rs10896126	G	A	0.303582	-0.015009	0.00181919	1.59993e-16
11	43622423	rs11037497	C	G	0.446175	0.0104396	0.00168442	5.69994e-10
18	60233646	rs11152349	A	G	0.302856	0.00991215	0.0018176	4.90004e-08
1	44031793	rs11586016	C	G	0.371004	0.00987818	0.00173034	1.09999e-08
3	43941406	rs11720884	G	A	0.250137	0.0111797	0.00193554	7.59994e-09
7	2109821	rs11772627	C	G	0.18202	0.0183338	0.00217099	2.99985e-17
1	204603861	rs11811826	A	T	0.224231	0.0132178	0.0020058	4.40048e-11
16	52105988	rs1582322	G	A	0.604805	0.00994346	0.00171571	6.80002e-09
11	95523433	rs1622515	G	A	0.484704	0.00991719	0.00167077	2.90001e-09
4	37175523	rs1648404	T	C	0.476112	0.00941595	0.00167357	1.79999e-08
18	57850583	rs17175518	A	C	0.232775	0.0114962	0.00197514	5.89997e-09
2	166183577	rs17184707	T	C	0.212811	-0.0114381	0.00204011	2.1e-08
15	47821612	rs1797235	C	G	0.374623	-0.0100206	0.00174235	8.9e-09
6	25430149	rs2328887	C	T	0.899467	0.0189482	0.00277607	8.80035e-12
1	241054465	rs261809	G	A	0.540636	-0.00962858	0.00167902	9.80009e-09
1	72748669	rs3101339	C	A	0.603285	0.0142595	0.00170546	6.20012e-17
14	22038125	rs34162196	T	C	0.101001	-0.0223628	0.00277168	7.10068e-16
14	72170969	rs4140799	A	G	0.531856	0.0094566	0.00167846	1.79999e-08
2	101022726	rs4149513	A	G	0.493537	0.01173	0.00167139	2.19989e-12
3	18763543	rs4269101	G	T	0.718948	-0.0138099	0.00185921	1.10002e-13
18	21117571	rs4800488	A	C	0.489858	0.0119836	0.00167202	7.70016e-13
3	147239337	rs57499472	C	T	0.404131	0.00991231	0.00171869	8.10009e-09
17	56419228	rs62084586	C	T	0.165729	0.0133946	0.00226174	3.2e-09
1	91191582	rs72720396	G	A	0.229157	0.0114265	0.00198541	8.70001e-09
6	31540429	rs746868	G	C	0.614662	-0.0129055	0.00171452	5.19996e-14
1	98327133	rs75641275	C	A	0.143372	-0.0141613	0.00238518	2.90001e-09
2	60231826	rs7582086	T	G	0.468273	-0.00962821	0.00167381	8.79995e-09
2	60718347	rs7599488	T	C	0.426408	-0.0104154	0.00168729	6.69993e-10
7	132716502	rs7808471	C	T	0.322136	-0.0115362	0.00178604	1.09999e-10
10	64988931	rs7916868	T	A	0.503499	0.00960741	0.00167167	9.09997e-09
16	73602926	rs862227	G	A	0.458327	-0.0091646	0.00167238	4.30002e-08
10	126723567	rs893856	A	G	0.148988	-0.013361	0.00234923	1.29999e-08
6	98547979	rs9385269	T	C	0.524565	0.0120673	0.00168183	7.19946e-13
Chr, chromosome; SNP, single-nucleotide polymorphism; EAF, effect allele frequency; SE, standard error.
		F-statistics = 15.39
N: sample size; k: number of Ivs; MAF: minor allele frequency.
