# Supplementary material for: Dried fruit intake and lower risk of type 2 diabetes: a two-sample mendelian randomization study
Source: Nutr Metab (Lond). 2024 Jul 10;21:46. doi: 10.1186/s12986-024-00813-z (PMC11234600; doi:10.1186/s12986-024-00813-z)
Supplement: Supplementary file 3 — Supplementary Material 3 [file 12986_2024_813_MOESM3_ESM.xlsx]

## Sheet: Sheet1
Table S3: Association of IVs with dried fruit exposure and with T2D outcomes.
IVs/SNPs	Exposure: Dried fruit intake		Outcome: T2D
	beta.exposure	pval.exposure	beta.outcome	pval.outcome
rs10026792	0.0108465	3.89996e-09	-0.0282	0.000990102
rs10129747	0.00935902	2.59998e-08	-0.0103	0.157
rs10740991	0.016739	1.99986e-19	-0.0074	0.3937
rs10896126	-0.015009	1.59993e-16	-0.0048	0.5779
rs11037497	0.0104396	5.69994e-10	-0.0235	0.003065
rs11152349	0.00991215	4.90004e-08	-0.0039	0.6421
rs11586016	0.00987818	1.09999e-08	-0.0117	0.1524
rs11720884	0.0111797	7.59994e-09	-0.0289	0.00151901
rs11772627	0.0183338	2.99985e-17	-0.0455	7.84097e-06
rs11811826	0.0132178	4.40048e-11	-0.0196	0.0381997
rs1582322	0.00994346	6.80002e-09	0.0043	0.5938
rs1622515	0.00991719	2.90001e-09	-0.0159	0.0432803
rs1648404	0.00941595	1.79999e-08	-0.0106	0.1766
rs17175518	0.0114962	5.89997e-09	0.0459	4.97199e-07
rs17184707	-0.0114381	2.1e-08	0.0132	0.1663
rs1797235	-0.0100206	8.9e-09	-0.0005	0.9523
rs2328887	0.0189482	8.80035e-12	0.0001	0.9943
rs261809	-0.00962858	9.80009e-09	-0.0008	0.9217
rs3101339	0.0142595	6.20012e-17	0.0138	0.08389
rs34162196	-0.0223628	7.10068e-16	0.0031	0.8088
rs4140799	0.0094566	1.79999e-08	-0.0212	0.00685094
rs4149513	0.01173	2.19989e-12	-0.012	0.1221
rs4269101	-0.0138099	1.10002e-13	0.0237	0.00664599
rs4800488	0.0119836	7.70016e-13	-0.0332	2.44298e-05
rs57499472	0.00991231	8.10009e-09	0.0034	0.6697
rs62084586	0.0133946	3.2e-09	-0.0031	0.77
rs72720396	0.0114265	8.70001e-09	0.011	0.2382
rs746868	-0.0129055	5.19996e-14	0.0519	1.40101e-10
rs75641275	-0.0141613	2.90001e-09	0.0344	0.00198002
rs7582086	-0.00962821	8.79995e-09	0.0061	0.4392
rs7599488	-0.0104154	6.69993e-10	0.0235	0.00299199
rs7808471	-0.0115362	1.09999e-10	0.0191	0.0224802
rs7916868	0.00960741	9.09997e-09	-0.0205	0.0087579
rs862227	-0.0091646	4.30002e-08	-0.0103	0.1847
rs893856	-0.013361	1.29999e-08	0.0161	0.1346
rs9385269	0.0120673	7.19946e-13	-0.0052	0.5029
T2D: Type 2 Diabetes
